# Supplementary material for: A Genome-Wide Association Study for Calving Interval in Holstein Dairy Cows Using Weighted Single-Step Genomic BLUP Approach
Source: Animals (Basel). 2020 Mar 17;10(3):500. doi: 10.3390/ani10030500 (PMC7143202; doi:10.3390/ani10030500)
Supplement: Supplementary file 1 [file animals-10-00500-s001.zip]

Archive with 11 entries (10 files):
- animals-715683-supplementary/
- animals-715683-supplementary/Multiparous1.rar
- animals-715683-supplementary/Multiparous10.rar
- animals-715683-supplementary/Multiparous20.rar
- animals-715683-supplementary/Multiparous5.rar
- animals-715683-supplementary/Multiparous50.rar
- animals-715683-supplementary/Primiparous1.rar
- animals-715683-supplementary/Primiparous10.rar
- animals-715683-supplementary/Primiparous20.rar
- animals-715683-supplementary/Primiparous5.rar
- animals-715683-supplementary/Primiparous50.rar
